# Supplementary material for: Early Delivery of Misfolded PrP from ER to Lysosomes by Autophagy
Source: Int J Cell Biol. 2013 Dec 17;2013:560421. doi: 10.1155/2013/560421 (PMC3877647; doi:10.1155/2013/560421)
Supplement: Supplementary file 1 — Video Supplement S1. Time-lapse fluorescence microscopy of Mut-PrP. Maximum intensity projection of time-lapsed confocal z-stack sequence for a COS-7 cell observed every 10 min from the first detection of Mut-PrP::GFP (~ 5 h) for 2 h and displayed at 3 fps. Cells were located using the EM-CCD, as the expression level was poorly visible to the eye. Note that the earliest detection of Mut-PrP is in the form of puncta, suggesting aggregates of PrP. This is supported by the finding that these puncta increase in intensity and size over the observation period. Also note the perinuclear accumulation of puncta. This movie corresponds to Figure 3A. Video Supplement S2. Time-lapse fluorescence microscopy of Mut-PrP with LysoTracker Red. Images are as described in Video Supplement 1. Acidic vesicles are labeled with LysoTracker Red. Images were collected every 10 min over a 140 min observation period, beginning at T=7 h (420 min) and displayed at 3 fps. Colocalized pixels are rendered solid yellow to aid visualization. This corresponds to Figure 3B. Video Supplement S3. Time-lapse fluorescence microscopy of Wt-PrP with LysoTracker Red. At T=3 h, cells were imaged every 10 min for 950 min. Images are maximum intensity projections using only the central optical slices of the cell (to visualize internal details), created by trimming the z-stack data using ImageJ software. Image display rate is 3 fps. This corresponds to Figure 3C. [file 560421.f1.zip]

Archive with 3 entries (3 files):
- Video S1.mov
- Video S2.mov
- Video S3.mov
